# Supplementary material for: HBV-RNA, Quantitative HBsAg, Levels of HBV in Peripheral Lymphocytes and HBV Mutation Profiles in Chronic Hepatitis B
Source: Viruses. 2022 Mar 11;14(3):584. doi: 10.3390/v14030584 (PMC8949614; doi:10.3390/v14030584)
Supplement: Supplementary file 1 [file viruses-14-00584-s001.zip]

Archive with 1 entries (1 files):
- viruses-1592636-supplementary.pdf
